# Supplementary material for: Assessing Upper Limb Function in Breast Cancer Survivors Using Wearable Sensors and Machine Learning in a Free-Living Environment
Source: Sensors (Basel). 2023 Jul 2;23(13):6100. doi: 10.3390/s23136100 (PMC10347074; doi:10.3390/s23136100)
Supplement: Supplementary file 1 [file sensors-23-06100-s001.zip]

Archive with 1 entries (1 files):
- sensors-2459270-supplementary.pdf
